# Supplementary material for: The Role of SBI2/ALG12/EBS4 in the Regulation of Endoplasmic Reticulum-Associated Degradation (ERAD) Studied by a Null Allele
Source: Int J Mol Sci. 2022 May 22;23(10):5811. doi: 10.3390/ijms23105811 (PMC9147235; doi:10.3390/ijms23105811)
Supplement: Supplementary file 1 [file ijms-23-05811-s001.zip]

Archive with 7 entries (7 files):
- Figture S1.tif
- Figture S2.tif
- Figture S3.tif
- Figture S4.tif
- Figture S5.tif
- Figture S6.tif
- ijms-1725017-supplementary.pdf
